# Supplementary material for: Comparative Analysis of In-House RT-qPCR Detection of SARS-CoV-2 for Resource-Constrained Settings
Source: Diagnostics (Basel). 2022 Nov 21;12(11):2883. doi: 10.3390/diagnostics12112883 (PMC9689939; doi:10.3390/diagnostics12112883)
Supplement: Supplementary file 1 [file diagnostics-12-02883-s001.zip]

Archive with 1 entries (1 files):
- diagnostics-1922684-supplementary.pdf
